# Supplementary material for: Dietary Salt-Related Knowledge, Attitudes and Behaviors in Healthy and Hypertensive Turkish Adults from Food Choice Perspective
Source: Foods. 2025 Jan 6;14(1):141. doi: 10.3390/foods14010141 (PMC11720551; doi:10.3390/foods14010141)
Supplement: Supplementary file 1 [file foods-14-00141-s001.zip]

Archive with 3 entries (3 files):
- File S1.pdf
- File S2.pdf
- Tables S1 and S2.pdf
